# Supplementary material for: A Scoping Review of Neurotoxic and Behavioral Outcomes Following Polychlorinated Biphenyl (PCB) Exposure in Post-Weaned Rodents
Source: Int J Mol Sci. 2025 Nov 7;26(22):10829. doi: 10.3390/ijms262210829 (PMC12652203; doi:10.3390/ijms262210829)
Supplement: Supplementary file 1 [file ijms-26-10829-s001.zip]

Archive with 1 entries (1 files):
- ijms-3931778-supplementary.pdf
